# Supplementary material for: iPSC-Derived Endothelial Cells Reveal LDLR Dysfunction and Dysregulated Gene Expression Profiles in Familial Hypercholesterolemia
Source: Int J Mol Sci. 2024 Jan 5;25(2):689. doi: 10.3390/ijms25020689 (PMC10815294; doi:10.3390/ijms25020689)
Supplement: Supplementary file 1 [file ijms-25-00689-s001.zip]

Archive with 4 entries (4 files):
- Table S3.xlsx
- Figure S1.tif
- Table S1.xlsx
- Table S2.xlsx
