# Supplementary material for: iPSC-Derived Endothelial Cells Reveal LDLR Dysfunction and Dysregulated Gene Expression Profiles in Familial Hypercholesterolemia
Source: Int J Mol Sci. 2024 Jan 5;25(2):689. doi: 10.3390/ijms25020689 (PMC10815294; doi:10.3390/ijms25020689)
Supplement: Supplementary file 1 [file ijms-25-00689-s001.zip › Table S3.xlsx]

## Sheet: Лист1
GroupID	Category	Term	Description	LogP	Log(q-value)	Genes	Symbols	InTerm_InList
1_Summary	GO Biological Processes	GO:0046903	secretion	-3.10685	0	7498,23208,387597	XDH,SYT11,ILDR2	3/-
1_Member	GO Biological Processes	GO:0046903	secretion	-3.10685	0	7498,23208,387597	XDH,SYT11,ILDR2	3/528
2_Summary	GO Biological Processes	GO:0002694	regulation of leukocyte activation	-2.94624	0	23208,140885,387597	SYT11,SIRPA,ILDR2	3/-
2_Member	GO Biological Processes	GO:0002694	regulation of leukocyte activation	-2.94624	0	23208,140885,387597	SYT11,SIRPA,ILDR2	3/600
2_Member	GO Biological Processes	GO:0050865	regulation of cell activation	-2.84037	0	23208,140885,387597	SYT11,SIRPA,ILDR2	3/653
