# Supplementary material for: iPSC-Derived Endothelial Cells Reveal LDLR Dysfunction and Dysregulated Gene Expression Profiles in Familial Hypercholesterolemia
Source: Int J Mol Sci. 2024 Jan 5;25(2):689. doi: 10.3390/ijms25020689 (PMC10815294; doi:10.3390/ijms25020689)
Supplement: Supplementary file 1 [file ijms-25-00689-s001.zip › Table S2.xlsx]

## Sheet: Лист1
GroupID	Category	Term	Description	LogP	Log(q-value)	Genes	Symbols	InTerm_InList
1_Summary	GO Biological Processes	GO:0015718	monocarboxylic acid transport	-3.69135	0	5322,9120,10257,136	PLA2G5,SLC16A6,ABCC4,ADORA2B	4/-
1_Member	GO Biological Processes	GO:0015718	monocarboxylic acid transport	-3.69135	0	5322,9120,10257	PLA2G5,SLC16A6,ABCC4	3/152
1_Member	GO Biological Processes	GO:0046942	carboxylic acid transport	-2.84134	0	5322,9120,10257	PLA2G5,SLC16A6,ABCC4	3/298
1_Member	GO Biological Processes	GO:0015849	organic acid transport	-2.83718	0	5322,9120,10257	PLA2G5,SLC16A6,ABCC4	3/299
1_Member	GO Biological Processes	GO:0015711	organic anion transport	-2.50949	0	5322,9120,10257	PLA2G5,SLC16A6,ABCC4	3/390
1_Member	GO Biological Processes	GO:0046903	secretion	-2.14348	0	136,5322,10257	ADORA2B,PLA2G5,ABCC4	3/528
2_Summary	GO Biological Processes	GO:0017157	regulation of exocytosis	-3.40705	0	136,2244,29091,5322,10257,9037	ADORA2B,FGB,STXBP6,PLA2G5,ABCC4,SEMA5A	6/-
2_Member	GO Biological Processes	GO:0017157	regulation of exocytosis	-3.40705	0	136,2244,29091	ADORA2B,FGB,STXBP6	3/190
2_Member	GO Biological Processes	GO:0060627	regulation of vesicle-mediated transport	-3.20135	0	136,2244,5322,29091	ADORA2B,FGB,PLA2G5,STXBP6	4/530
2_Member	GO Biological Processes	GO:0003018	vascular process in circulatory system	-2.96899	0	136,2244,10257	ADORA2B,FGB,ABCC4	3/269
2_Member	GO Biological Processes	GO:0003013	circulatory system process	-2.21341	0	136,2244,10257	ADORA2B,FGB,ABCC4	3/498
2_Member	GO Biological Processes	GO:0090066	regulation of anatomical structure size	-2.1849	0	136,2244,9037	ADORA2B,FGB,SEMA5A	3/510
2_Member	GO Biological Processes	GO:1903530	regulation of secretion by cell	-2.05881	0	136,2244,29091	ADORA2B,FGB,STXBP6	3/567
3_Summary	Reactome Gene Sets	R-HSA-913531	Interferon Signaling	-3.32317	0	3119,3433,7318	HLA-DQB1,IFIT2,UBA7	3/-
3_Member	Reactome Gene Sets	R-HSA-913531	Interferon Signaling	-3.32317	0	3119,3433,7318	HLA-DQB1,IFIT2,UBA7	3/203
4_Summary	GO Biological Processes	GO:0098609	cell-cell adhesion	-3.177	0	2244,8404,29091,152330	FGB,SPARCL1,STXBP6,CNTN4	4/-
4_Member	GO Biological Processes	GO:0098609	cell-cell adhesion	-3.177	0	2244,8404,29091,152330	FGB,SPARCL1,STXBP6,CNTN4	4/538
5_Summary	GO Biological Processes	GO:0032103	positive regulation of response to external stimulus	-3.1207	0	136,5322,9037,57402,3119	ADORA2B,PLA2G5,SEMA5A,S100A14,HLA-DQB1	5/-
5_Member	GO Biological Processes	GO:0032103	positive regulation of response to external stimulus	-3.1207	0	136,5322,9037,57402	ADORA2B,PLA2G5,SEMA5A,S100A14	4/557
5_Member	GO Biological Processes	GO:0050778	positive regulation of immune response	-2.85258	0	136,3119,5322,57402	ADORA2B,HLA-DQB1,PLA2G5,S100A14	4/658
5_Member	GO Biological Processes	GO:0031349	positive regulation of defense response	-2.43077	0	136,5322,57402	ADORA2B,PLA2G5,S100A14	3/416
6_Summary	GO Biological Processes	GO:0003012	muscle system process	-2.88382	0	136,2775,23213	ADORA2B,GNAO1,SULF1	3/-
6_Member	GO Biological Processes	GO:0003012	muscle system process	-2.88382	0	136,2775,23213	ADORA2B,GNAO1,SULF1	3/288
7_Summary	GO Biological Processes	GO:0022407	regulation of cell-cell adhesion	-2.22552	0	2244,3119,5322	FGB,HLA-DQB1,PLA2G5	3/-
7_Member	GO Biological Processes	GO:0022407	regulation of cell-cell adhesion	-2.22552	0	2244,3119,5322	FGB,HLA-DQB1,PLA2G5	3/493
